# Supplementary material for: Southward spreading of the Fukushima-derived radiocesium across the Kuroshio Extension in the North Pacific
Source: Sci Rep. 2014 Mar 4;4:4276. doi: 10.1038/srep04276 (PMC3940975; doi:10.1038/srep04276)
Supplement: Supplementary Information — Table S1 [file srep04276-s1.xlsx]

## Sheet: Title page
Supplementary information
Southward spreading of the Fukushima-derived radiocesium across the Kuroshio Extension in the North Pacific
Yuichiro Kumamoto1,*, Michio Aoyama2,**, Yasunori Hamajima3, Tatsuo Aono4, Shinya Kouketsu1, Akihiko Murata1 & Takeshi Kawano1
1Research Institute for Global Change, Japan Agency for Marine-Earth Science and Technology, 2-15 Natushima-cho, Yokosuka, Kanagawa 237-0061, Japan;
2Geochemical Research Department, Meteorological Research Institute, 1-1 Nagamine, Tsukuba, Ibaraki 305-0052, Japan;
3Low Level Radioactivity Laboratory, Kanazawa University, Wake, Nomi, Ishikawa 923-1224, Japan;
4National Institute of Radiological Sciences, 4-9-1 Anagawa, Inage-ku, Chiba, Chiba 263-8555, Japan.
*Correspondence and requests for materials should be addressed to Y.K. (email: kumamoto@jamstec.go.jp).
**Present address: Institute of Environmental Radioactivity, Fukushima University, 1-1 Kanayagawa, Fukushima, Fukushima 960-1296, Japan.

## Sheet: Supplementary Table 1
	Supplementary Table 1. 134Cs and 137Cs activities in seawaters collected at stations along approximately 149°E between December 2011 and February 2012.
	No	Sample ID	Stations	Lat. °N (dec deg.)	Long. °E (dec deg.)	Date (UTC)	Time (UTC)	Collection Methods*	Depth (m)	Potential Temperature (ITS-90, °C)	Salinity (PSS-78)	Potential Density Anomaly (σθ, kg m–3)	134Cs (Bq m–3)**			137Cs (Bq m–3)**			Preparation Laboratories***	Analysis Laboratories***
	1	#0283	P10-114	42.17	143.81	2012-02-05	18:31:00	bucket	0	0.5	32.481	26.05	0.2	±	0.03	1.42	±	0.09	JMSF	LLRL/KU
	2	#0282	P10-114	42.17	143.81	2012-02-05	19:08:00	niskin	10	0.42	32.477	26.05	< 0.34			1.02	±	0.06	KANSO	JAMSTEC
	3	#0281	P10-114	42.17	143.81	2012-02-05	19:08:00	niskin	25	0.43	32.477	26.05	< 0.34			0.95	±	0.06	KANSO	JAMSTEC
	4	#0280	P10-114	42.17	143.81	2012-02-05	19:08:00	niskin	49	0.5	32.492	26.06	< 0.36			1.01	±	0.07	KANSO	JAMSTEC
	5	#0279	P10-114	42.17	143.81	2012-02-05	19:08:00	niskin	99	1.51	32.805	26.25	< 0.40			1.23	±	0.07	KANSO	JAMSTEC
	6	#0278	P10-114	42.17	143.81	2012-02-05	19:08:00	niskin	149	1.98	33.069	26.43	0.6	±	0.14	1.55	±	0.1	KANSO	JAMSTEC
	7	#0277	P10-114	42.17	143.81	2012-02-05	19:08:00	niskin	198	1.88	33.186	26.53	0.69	±	0.14	1.42	±	0.1	KANSO	JAMSTEC
	8	#0276	P10-114	42.17	143.81	2012-02-05	19:08:00	niskin	248	2.25	33.273	26.57	0.6	±	0.12	1.72	±	0.1	KANSO	JAMSTEC
	9	#0275	P10-114	42.17	143.81	2012-02-05	19:08:00	niskin	277	2.26	33.313	26.6	0.35	±	0.12	1.17	±	0.07	KANSO	JAMSTEC
	10	#0274	P10-114	42.17	143.81	2012-02-05	19:08:00	niskin	366	2.77	33.519	26.72	< 0.38			0.94	±	0.07	KANSO	JAMSTEC
	11	#0273	P10-114	42.17	143.81	2012-02-05	19:08:00	niskin	564	3.3	33.944	27.01	< 0.36			0.63	±	0.05	KANSO	JAMSTEC
	12	#0272	P10-114	42.17	143.81	2012-02-05	19:08:00	niskin	713	3.29	34.101	27.14	< 0.36			0.54	±	0.05	KANSO	JAMSTEC
	13	#0270	P10-112	41.75	144.13	2012-02-05	12:24:00	bucket	0	1.6	33.17	26.53	1.45	±	0.23	2.98	±	0.17	KANSO	JAMSTEC
	14	#0266	P10-110	41.25	144.51	2012-02-05	06:39:00	bucket	0	3.9	33.435	26.55	5.13	±	0.35	7.98	±	0.38	JMSF	JAMSTEC
	15	#0265	P10-110	41.25	144.51	2012-02-05	05:39:00	niskin	10	3.94	33.407	26.53	4.56	±	0.44	7.07	±	0.38	KANSO	JAMSTEC
	16	#0264	P10-110	41.25	144.51	2012-02-05	05:39:00	niskin	25	3.94	33.406	26.52	4.28	±	0.45	7.07	±	0.39	KANSO	JAMSTEC
	17	#0263	P10-110	41.25	144.51	2012-02-05	05:39:00	niskin	49	3.94	33.406	26.52	3.96	±	0.41	6.75	±	0.37	KANSO	JAMSTEC
	18	#0262	P10-110	41.25	144.51	2012-02-05	05:39:00	niskin	74	3.96	33.414	26.53	4.54	±	0.45	6.93	±	0.38	KANSO	JAMSTEC
	19	#0261	P10-110	41.25	144.51	2012-02-05	05:39:00	niskin	99	3.88	33.415	26.54	5.06	±	0.48	7.7	±	0.4	KANSO	JAMSTEC
	20	#0260	P10-110	41.25	144.51	2012-02-05	05:39:00	niskin	123	3.76	33.402	26.54	5.8	±	0.49	7.69	±	0.41	KANSO	JAMSTEC
	21	#0259	P10-110	41.25	144.51	2012-02-05	05:39:00	niskin	148	3.38	33.393	26.57	3.94	±	0.41	5.72	±	0.32	KANSO	JAMSTEC
	22	#0258	P10-110	41.25	144.51	2012-02-05	05:39:00	niskin	173	3.26	33.474	26.64	1.04	±	0.22	1.87	±	0.13	KANSO	JAMSTEC
	23	#0257	P10-110	41.25	144.51	2012-02-05	05:39:00	niskin	198	2.45	33.449	26.69	< 0.44			1.14	±	0.09	KANSO	JAMSTEC
	24	#0256	P10-110	41.25	144.51	2012-02-05	05:39:00	niskin	247	3.2	33.606	26.75	< 0.51			1.02	±	0.09	KANSO	JAMSTEC
	25	#0255	P10-110	41.25	144.51	2012-02-05	05:39:00	niskin	297	2.71	33.641	26.83	< 0.37			0.97	±	0.06	KANSO	JAMSTEC
	26	#0254	P10-110	41.25	144.51	2012-02-05	05:39:00	niskin	348	2.76	33.724	26.89	< 0.42			0.77	±	0.06	KANSO	JAMSTEC
	27	#0253	P10-110	41.24	144.51	2012-02-05	05:39:00	niskin	397	2.89	33.797	26.93	< 0.37			0.69	±	0.06	KANSO	JAMSTEC
	28	#0252	P10-110	41.24	144.51	2012-02-05	05:39:00	niskin	597	3.32	34.096	27.13	< 0.44			0.51	±	0.05	KANSO	JAMSTEC
	29	#0251	P10-110	41.24	144.51	2012-02-05	05:39:00	niskin	792	3.32	34.306	27.3	< 0.36			0.28	±	0.04	KANSO	JAMSTEC
	30	#0250	P10-108	40.76	144.88	2012-02-05	01:21:00	pump	4	3.46	33.325	26.51	4.09	±	0.75	7.63	±	0.58	NIRS	NIRS
	31	#0245	P10-106	40.08	145.37	2012-02-04	09:24:00	bucket	0	3.6	33.336	26.5	4.29	±	0.26	6.94	±	0.38	JMSF	LLRL/KU
	32	#0244	P10-106	40.08	145.37	2012-02-04	08:20:00	niskin	24	3.58	33.327	26.5	4.33	±	0.27	6.48	±	0.36	JMSF	LLRL/KU
	33	#0243	P10-106	40.08	145.37	2012-02-04	08:20:00	niskin	49	3.57	33.326	26.5	4.37	±	0.29	6.58	±	0.4	JMSF	LLRL/KU
	34	#0242	P10-106	40.08	145.37	2012-02-04	08:20:00	niskin	100	3.56	33.325	26.5	3.8	±	0.25	6	±	0.36	JMSF	LLRL/KU
	35	#0241	P10-106	40.08	145.37	2012-02-04	08:20:00	niskin	149	2.81	33.479	26.69	0.55	±	0.05	1.58	±	0.1	JMSF	LLRL/KU
	36	#0240	P10-106	40.08	145.37	2012-02-04	08:20:00	niskin	199	3.02	33.605	26.77	0.13	±	0.02	1.19	±	0.09	JMSF	LLRL/KU
	37	#0239	P10-106	40.08	145.37	2012-02-04	08:20:00	niskin	327	3.38	33.872	26.95	< 0.08			0.83	±	0.06	JMSF	LLRL/KU
	38	#0238	P10-106	40.08	145.37	2012-02-04	08:20:00	niskin	426	3.45	34.036	27.07	< 0.10			0.77	±	0.07	JMSF	LLRL/KU
	39	#0237	P10-106	40.08	145.37	2012-02-04	08:20:00	niskin	624	3.25	34.222	27.24	< 0.06			0.41	±	0.04	JMSF	LLRL/KU
	40	#0236	P10-106	40.08	145.37	2012-02-04	08:20:00	niskin	824	2.87	34.375	27.4	< 0.06			0.21	±	0.03	JMSF	LLRL/KU
	41	#0235	P10-104	39.42	145.85	2012-02-04	00:40:00	bucket	0	6.9	33.668	26.38	7.14	±	1.07	11.99	±	0.67	NIRS	NIRS
	42	#0230	P10-102	38.75	146.32	2012-02-03	17:15:00	bucket	0	10.1	34.227	26.33	19.51	±	1.07	25.19	±	1.24	JMSF	LLRL/KU
	43	#0229	P10-102	38.75	146.32	2012-02-03	16:28:00	niskin	25	10.21	34.221	26.31	17.67	±	0.98	24.99	±	1.16	JAMSTEC	JAMSTEC
	44	#0228	P10-102	38.75	146.32	2012-02-03	16:28:00	niskin	48	10.22	34.221	26.31	17.37	±	0.98	24.97	±	1.14	JAMSTEC	JAMSTEC
	45	#0227	P10-102	38.75	146.32	2012-02-03	16:28:00	niskin	99	10.08	34.201	26.31	18.24	±	1	25.3	±	1.17	JAMSTEC	JAMSTEC
	46	#0226	P10-102	38.75	146.32	2012-02-03	16:28:00	niskin	149	10.07	34.199	26.31	19.06	±	1.06	25.55	±	1.16	JAMSTEC	JAMSTEC
	47	#0225	P10-102	38.75	146.32	2012-02-03	16:28:00	niskin	198	9.41	34.096	26.35	17.17	±	0.93	23.26	±	1.07	JAMSTEC	JAMSTEC
	48	#0224	P10-102	38.75	146.32	2012-02-03	16:28:00	niskin	280	6.64	33.898	26.6	1.85	±	0.16	3.53	±	0.18	JAMSTEC	JAMSTEC
	49	#0223	P10-102	38.75	146.32	2012-02-03	16:28:00	niskin	367	4.58	33.808	26.78	< 0.26			1.09	±	0.07	JAMSTEC	JAMSTEC
	50	#0222	P10-102	38.75	146.32	2012-02-03	16:28:00	niskin	565	4.4	34.118	27.04	< 0.27			0.62	±	0.05	JAMSTEC	JAMSTEC
	51	#0221	P10-102	38.75	146.32	2012-02-03	16:28:00	niskin	769	3.5	34.246	27.24	< 0.28			0.42	±	0.04	JAMSTEC	JAMSTEC
	52	#0220	P10-100	38.08	146.77	2012-02-03	08:09:00	bucket	0	10.4	34.237	26.29	15.06	±	0.98	21.03	±	0.81	NIRS	NIRS
	53	#0215	P10-098	37.42	147.19	2012-02-02	23:48:00	bucket	0	10.3	34.227	26.3	16.79	±	1.15	23.54	±	1.21	KANSO	LLRL/KU
	54	#0214	P10-098	37.42	147.2	2012-02-01	10:01:00	niskin	24	11.61	34.226	26.06	6.78	±	0.51	10.75	±	0.57	KANSO	LLRL/KU
	55	#0211	P10-098	37.42	147.2	2012-02-01	10:01:00	niskin	50	11	34.215	26.16	13.71	±	0.97	20	±	1.03	KANSO	LLRL/KU
	56	#0210	P10-098	37.42	147.2	2012-02-01	10:01:00	niskin	98	10.91	34.21	26.18	15.48	±	1.05	22.7	±	1.17	KANSO	LLRL/KU
	57	#0207	P10-098	37.42	147.2	2012-02-01	10:01:00	niskin	148	10.71	34.193	26.2	15.4	±	1.06	22.54	±	1.16	KANSO	LLRL/KU
	58	#0206	P10-098	37.42	147.2	2012-02-01	10:01:00	niskin	199	9.28	34.106	26.37	8.1	±	0.55	12.71	±	0.65	KANSO	LLRL/KU
	59	#0203	P10-098	37.42	147.2	2012-02-01	10:01:00	niskin	398	4.95	34.058	26.93	< 0.07			0.88	±	0.05	KANSO	LLRL/KU
	60	#0200	P10-098	37.42	147.2	2012-02-01	10:01:00	niskin	595	4.02	34.207	27.15	< 0.07			0.49	±	0.03	KANSO	LLRL/KU
	61	#0199	P10-098	37.42	147.2	2012-02-01	10:01:00	niskin	793	3.46	34.339	27.31	< 0.06			0.25	±	0.02	KANSO	LLRL/KU
	62	#0196	P10-096	36.74	147.63	2012-01-31	23:43:00	bucket	0	11.9	34.305	26.07	9.82	±	1.1	12.67	±	0.75	NIRS	NIRS
	63	#0191	P10-094	36.08	148.05	2012-01-31	11:40:00	bucket	0	12.8	34.417	25.98	9.09	±	0.53	12.53	±	0.66	KANSO	LLRL/KU
	64	#0190	P10-094	36.08	148.04	2012-01-31	15:57:00	niskin	25	13.02	34.398	25.92	8.03	±	0.62	11.85	±	0.6	KANSO	JAMSTEC
	65	#0189	P10-094	36.08	148.04	2012-01-31	15:57:00	niskin	49	12.84	34.37	25.94	8.04	±	0.61	11.57	±	0.58	KANSO	JAMSTEC
	66	#0186	P10-094	36.08	148.04	2012-01-31	15:57:00	niskin	100	12.75	34.357	25.94	8.48	±	0.64	12.04	±	0.61	KANSO	JAMSTEC
	67	#0183	P10-094	36.08	148.04	2012-01-31	15:57:00	niskin	149	11.29	34.185	26.09	11.15	±	0.77	16.17	±	0.8	KANSO	JAMSTEC
	68	#0182	P10-094	36.08	148.04	2012-01-31	15:57:00	niskin	201	7.8	33.914	26.45	6.72	±	0.55	11.1	±	0.56	KANSO	JAMSTEC
	69	#0179	P10-094	36.08	148.04	2012-01-31	15:57:00	niskin	329	6.4	34.193	26.86	< 0.63			0.97	±	0.1	KANSO	JAMSTEC
	70	#0178	P10-094	36.08	148.04	2012-01-31	15:57:00	niskin	428	4.82	34.107	26.99	< 0.42			0.86	±	0.06	KANSO	JAMSTEC
	71	#0175	P10-094	36.08	148.04	2012-01-31	15:57:00	niskin	624	3.87	34.279	27.23	< 0.49			0.46	±	0.06	KANSO	JAMSTEC
	72	#0174	P10-094	36.08	148.04	2012-01-31	15:57:00	niskin	822	3.28	34.363	27.35	< 0.42			0.16	±	0.04	KANSO	JAMSTEC
	73	#0170	P10-092	35.42	148.45	2012-01-31	00:59:00	bucket	0	14.7	34.576	25.71	1.18	±	0.1	2.94	±	0.15	KANSO	LLRL/KU
	74	#0167	R1	34.62	147.74	2012-01-27	11:26:00	pump	4	13.65	34.372	25.77	8.31	±	0.63	13.16	±	0.7	JAMSTEC	LLRL/KU
	75	#0168	R2	34.49	146.74	2012-01-27	17:12:00	pump	4	18.11	34.722	25.03	1.08	±	0.08	2.95	±	0.16	KANSO	LLRL/KU
	76	#0169	R3	34.81	145.72	2012-01-28	02:18:00	pump	4	17.82	34.716	25.1	1.77	±	0.16	3.79	±	0.2	JAMSTEC	LLRL/KU
	77	#0163	P10-090	34.76	148.87	2012-01-27	04:31:00	bucket	0	17.6	34.725	25.16	1.01	±	0.1	2.79	±	0.19	JMSF	LLRL/KU
	78	#0162	P10-090	34.77	148.88	2012-01-27	04:59:00	niskin	25	17.99	34.733	25.07	1.02	±	0.07	2.82	±	0.15	JMSF	LLRL/KU
	79	#0161	P10-090	34.77	148.88	2012-01-27	04:59:00	niskin	50	17.98	34.733	25.07	0.88	±	0.09	3.12	±	0.19	JMSF	LLRL/KU
	80	#0160	P10-090	34.77	148.88	2012-01-27	04:59:00	niskin	100	17.96	34.733	25.08	0.94	±	0.09	3.15	±	0.2	JMSF	LLRL/KU
	81	#0159	P10-090	34.77	148.88	2012-01-27	04:59:00	niskin	149	17.91	34.733	25.09	1.27	±	0.1	3.21	±	0.2	JMSF	LLRL/KU
	82	#0158	P10-090	34.77	148.88	2012-01-27	04:59:00	niskin	200	17.38	34.708	25.2	6.96	±	0.39	11.06	±	0.55	JMSF	LLRL/KU
	83	#0157	P10-090	34.77	148.88	2012-01-27	04:59:00	niskin	278	16.37	34.644	25.39	4.42	±	0.25	7.41	±	0.36	JMSF	LLRL/KU
	84	#0156	P10-090	34.77	148.88	2012-01-27	04:59:00	niskin	366	14.02	34.515	25.81	0.38	±	0.04	2.09	±	0.13	JMSF	LLRL/KU
	85	#0155	P10-090	34.77	148.88	2012-01-27	04:59:00	niskin	566	7.9	34.16	26.63	0.18	±	0.03	1.72	±	0.11	JMSF	LLRL/KU
	86	#0154	P10-090	34.77	148.88	2012-01-27	04:59:00	niskin	766	4.66	34.178	27.06	< 0.08			0.69	±	0.05	JMSF	LLRL/KU
	87	#0150	P10-088	34.25	149.17	2012-01-25	15:14:00	bucket	0	18.3	34.731	24.99	0.48	±	0.06	2.14	±	0.12	KANSO	LLRL/KU
	88	#0152	P10-086	33.74	149.33	2012-01-25	22:02:00	bucket	0	18.1	34.713	25.03	0.84	±	0.1	2.59	±	0.14	KANSO	LLRL/KU
	89	#0149	P10-086	33.74	149.33	2012-01-25	01:42:00	niskin	25	18.85	34.716	24.84	0.2	±	0.04	1.77	±	0.1	KANSO	LLRL/KU
	90	#0148	P10-086	33.74	149.33	2012-01-25	01:42:00	niskin	50	18.86	34.715	24.84	0.2	±	0.04	1.67	±	0.1	KANSO	LLRL/KU
	91	#0147	P10-086	33.74	149.33	2012-01-25	01:42:00	niskin	99	18.82	34.715	24.85	0.2	±	0.04	1.68	±	0.1	KANSO	LLRL/KU
	92	#0146	P10-086	33.74	149.33	2012-01-25	01:42:00	niskin	149	18.66	34.713	24.89	0.45	±	0.06	2.08	±	0.12	KANSO	LLRL/KU
	93	#0145	P10-086	33.74	149.33	2012-01-25	01:42:00	niskin	200	18.04	34.713	25.04	0.86	±	0.1	2.52	±	0.14	KANSO	LLRL/KU
	94	#0144	P10-086	33.74	149.33	2012-01-25	01:42:00	niskin	329	16.88	34.677	25.29	12.45	±	0.89	18.52	±	0.97	KANSO	LLRL/KU
	95	#0143	P10-086	33.74	149.33	2012-01-25	01:42:00	niskin	428	14.98	34.572	25.65	0.83	±	0.1	2.67	±	0.15	KANSO	LLRL/KU
	96	#0142	P10-086	33.74	149.33	2012-01-25	01:42:00	niskin	624	8.22	34.121	26.55	1.15	±	0.12	2.99	±	0.16	KANSO	LLRL/KU
	97	#0141	P10-086	33.74	149.33	2012-01-25	01:42:00	niskin	825	4.82	34.064	26.95	< 0.11			0.83	±	0.05	KANSO	LLRL/KU
	98	#0140	P10-084	33.16	149.33	2012-01-24	06:00:00	bucket	0	18.4	34.734	24.97	2.77	±	0.51	5.03	±	0.33	NIRS	NIRS
	99	#0135	P10-081	32.16	149.33	2012-01-23	06:10:00	bucket	0	18.5	34.718	24.93	0.56	±	0.05	2.21	±	0.12	JMSF	LLRL/KU
	100	#0134	P10-081	32.16	149.33	2012-01-23	05:19:00	niskin	26	18.58	34.707	24.9	0.57	±	0.13	1.9	±	0.11	KANSO	JAMSTEC
	101	#0133	P10-081	32.16	149.33	2012-01-23	05:19:00	niskin	50	18.52	34.709	24.92	0.55	±	0.15	1.9	±	0.11	KANSO	JAMSTEC
	102	#0132	P10-081	32.16	149.33	2012-01-23	05:19:00	niskin	100	18.45	34.711	24.94	0.42	±	0.13	2.01	±	0.11	KANSO	JAMSTEC
	103	#0131	P10-081	32.16	149.33	2012-01-23	05:19:00	niskin	150	18.41	34.715	24.95	0.68	±	0.12	2.02	±	0.11	KANSO	JAMSTEC
	104	#0130	P10-081	32.16	149.33	2012-01-23	05:19:00	niskin	199	18.16	34.734	25.03	1.4	±	0.21	3.4	±	0.19	KANSO	JAMSTEC
	105	#0129	P10-081	32.16	149.33	2012-01-23	05:19:00	niskin	280	17.34	34.715	25.22	11.14	±	0.71	15.03	±	0.72	KANSO	JAMSTEC
	106	#0128	P10-081	32.16	149.33	2012-01-23	05:19:00	niskin	368	16.73	34.683	25.33	19.24	±	1.2	26.01	±	1.23	KANSO	JAMSTEC
	107	#0127	P10-081	32.16	149.33	2012-01-23	05:19:00	niskin	566	11.72	34.385	26.16	0.4	±	0.11	1.96	±	0.1	KANSO	JAMSTEC
	108	#0126	P10-081	32.16	149.33	2012-01-23	05:19:00	niskin	766	5.87	34.027	26.8	< 0.32			0.89	±	0.06	KANSO	JAMSTEC
	109	#0124	P10-079	31.17	149.34	2012-01-22	13:09:00	bucket	0	18.3	34.716	24.98	1.25	±	0.12	3.35	±	0.18	KANSO	LLRL/KU
	110	#0122	P10-077	29.98	149.25	2012-01-21	22:42:00	bucket	0	19.4	34.856	24.81	1.29	±	0.09	3.23	±	0.18	JMSF	LLRL/KU
	111	#0121	P10-077	29.99	149.26	2012-01-20	10:23:00	niskin	24	19.88	34.866	24.69	1.34	±	0.2	2.75	±	0.16	KANSO	JAMSTEC
	112	#0120	P10-077	29.99	149.26	2012-01-20	10:23:00	niskin	50	19.88	34.868	24.69	1.13	±	0.2	2.67	±	0.16	KANSO	JAMSTEC
	113	#0119	P10-077	29.99	149.26	2012-01-20	10:23:00	niskin	100	19.83	34.867	24.7	1.26	±	0.2	2.81	±	0.16	KANSO	JAMSTEC
	114	#0118	P10-077	29.99	149.26	2012-01-20	10:23:00	niskin	149	18.16	34.751	25.04	1.82	±	0.23	3.64	±	0.2	KANSO	JAMSTEC
	115	#0117	P10-077	29.99	149.26	2012-01-20	10:23:00	niskin	200	17.54	34.718	25.17	4.17	±	0.3	7.14	±	0.34	KANSO	JAMSTEC
	116	#0116	P10-077	29.99	149.26	2012-01-20	10:23:00	niskin	328	16.15	34.641	25.44	5.18	±	0.34	8.23	±	0.39	KANSO	JAMSTEC
	117	#0115	P10-077	29.99	149.26	2012-01-20	10:23:00	niskin	428	13.72	34.486	25.85	< 0.54			1.72	±	0.12	KANSO	JAMSTEC
	118	#0114	P10-077	29.99	149.26	2012-01-20	10:23:00	niskin	627	7.99	34.094	26.56	< 0.55			1.42	±	0.11	KANSO	JAMSTEC
	119	#0113	P10-077	29.99	149.26	2012-01-20	10:23:00	niskin	823	4.84	34.099	26.98	< 0.33			0.88	±	0.06	KANSO	JAMSTEC
	120	#0112	P10-074	28.5	149.33	2012-01-19	10:07:00	bucket	0	19.6	34.769	24.69	1.06	±	0.22	2.93	±	0.17	KANSO	JAMSTEC
	121	#0111	P10-071	26.5	149.34	2012-01-18	09:06:00	bucket	0	22.7	35.085	24.08	0.74	±	0.06	2.67	±	0.15	JMSF	LLRL/KU
	122	#0110	P10-071	26.5	149.33	2012-01-18	08:10:00	niskin	24	22.94	35.077	24.01	< 0.44			1.79	±	0.12	KANSO	JAMSTEC
	123	#0109	P10-071	26.5	149.33	2012-01-18	08:10:00	niskin	49	22.94	35.073	24.01	0.68	±	0.15	1.89	±	0.12	KANSO	JAMSTEC
	124	#0108	P10-071	26.5	149.33	2012-01-18	08:10:00	niskin	100	22.9	35.087	24.03	0.46	±	0.14	1.84	±	0.12	KANSO	JAMSTEC
	125	#0107	P10-071	26.5	149.33	2012-01-18	08:10:00	niskin	149	18.98	34.825	24.89	0.61	±	0.15	1.87	±	0.12	KANSO	JAMSTEC
	126	#0106	P10-071	26.5	149.33	2012-01-18	08:10:00	niskin	199	17.74	34.709	25.11	0.72	±	0.14	2.44	±	0.14	KANSO	JAMSTEC
	127	#0105	P10-071	26.5	149.33	2012-01-18	08:10:00	niskin	329	16.68	34.674	25.34	6.41	±	0.49	9.61	±	0.5	KANSO	JAMSTEC
	128	#0104	P10-071	26.5	149.33	2012-01-18	08:10:00	niskin	426	14.56	34.525	25.7	< 0.39			1.77	±	0.11	KANSO	JAMSTEC
	129	#0103	P10-071	26.5	149.33	2012-01-18	08:10:00	niskin	626	8.85	34.147	26.47	< 0.37			1.49	±	0.1	KANSO	JAMSTEC
	130	#0102	P10-071	26.5	149.33	2012-01-18	08:10:00	niskin	824	5.26	34.103	26.93	< 0.29			0.77	±	0.05	KANSO	JAMSTEC
	131	#0101	P10-067	24.24	149.03	2012-01-17	01:13:00	bucket	0	23.9	35.203	23.82	0.55	±	0.05	2.2	±	0.13	JMSF	LLRL/KU
	132	#0100	P10-067	24.24	149.04	2012-01-17	00:04:00	niskin	24	23.88	35.192	23.82	< 0.45			1.93	±	0.12	KANSO	JAMSTEC
	133	#0099	P10-067	24.24	149.04	2012-01-17	00:04:00	niskin	50	23.81	35.165	23.82	< 0.46			1.84	±	0.12	KANSO	JAMSTEC
	134	#0098	P10-067	24.24	149.04	2012-01-17	00:04:00	niskin	99	20.92	34.953	24.48	0.92	±	0.16	2.3	±	0.14	KANSO	JAMSTEC
	135	#0097	P10-067	24.24	149.04	2012-01-17	00:04:00	niskin	149	18.63	34.759	24.93	2.17	±	0.31	4.25	±	0.25	KANSO	JAMSTEC
	136	#0096	P10-067	24.24	149.04	2012-01-17	00:04:00	niskin	199	17.62	34.717	25.15	2.25	±	0.32	4.66	±	0.28	KANSO	JAMSTEC
	137	#0095	P10-067	24.24	149.04	2012-01-17	00:04:00	niskin	296	16.37	34.639	25.38	1.85	±	0.18	4.04	±	0.2	KANSO	JAMSTEC
	138	#0094	P10-067	24.24	149.04	2012-01-17	00:04:00	niskin	396	13.86	34.482	25.82	< 0.42			1.72	±	0.11	KANSO	JAMSTEC
	139	#0093	P10-067	24.24	149.04	2012-01-17	00:04:00	niskin	594	7.68	34.077	26.6	< 0.30			1.32	±	0.07	KANSO	JAMSTEC
	140	#0092	P10-067	24.24	149.04	2012-01-17	00:04:00	niskin	796	4.59	34.183	27.07	< 0.31			0.53	±	0.04	KANSO	JAMSTEC
	141	#0091	P10-063	21.83	149.33	2012-01-15	19:55:00	bucket	0	26.5	34.815	22.74	0.3	±	0.04	1.81	±	0.11	JMSF	LLRL/KU
	142	#0088	P10-060	19.83	149.33	2012-01-14	18:04:00	bucket	0	27	34.818	22.58	0.22	±	0.04	1.85	±	0.11	JMSF	LLRL/KU
	143	#0087	P10-060	19.83	149.33	2012-01-14	16:58:00	niskin	25	27.17	34.804	22.52	< 0.37			1.33	±	0.08	KANSO	JAMSTEC
	144	#0086	P10-060	19.83	149.33	2012-01-14	16:58:00	niskin	49	27.17	34.804	22.52	< 0.37			1.23	±	0.08	KANSO	JAMSTEC
	145	#0085	P10-060	19.83	149.33	2012-01-14	16:58:00	niskin	100	26.64	34.979	22.82	< 0.31			1.36	±	0.07	KANSO	JAMSTEC
	146	#0084	P10-060	19.83	149.33	2012-01-14	16:58:00	niskin	150	21.89	35.075	24.31	< 0.39			1.57	±	0.1	KANSO	JAMSTEC
	147	#0083	P10-060	19.83	149.33	2012-01-14	16:58:00	niskin	199	19.54	34.877	24.79	< 0.45			1.68	±	0.11	KANSO	JAMSTEC
	148	#0082	P10-060	19.83	149.33	2012-01-14	16:58:00	niskin	276	16.98	34.678	25.27	1.08	±	0.18	2.6	±	0.15	KANSO	JAMSTEC
	149	#0081	P10-060	19.83	149.33	2012-01-14	16:58:00	niskin	366	13.5	34.444	25.86	< 0.38			1.68	±	0.1	KANSO	JAMSTEC
	150	#0080	P10-060	19.83	149.33	2012-01-14	16:58:00	niskin	564	7.45	34.118	26.66	< 0.36			1.24	±	0.07	KANSO	JAMSTEC
	151	#0079	P10-060	19.83	149.33	2012-01-14	16:58:00	niskin	768	5.27	34.3	27.09	< 0.29			0.38	±	0.04	KANSO	JAMSTEC
	152	#0003	P10-056	17.16	149.43	2011-12-24	16:22:00	bucket	0	27.7	34.662	22.24	0.78	±	0.09	2.4	±	0.13	JAMSTEC	LLRL/KU
	153	#0013	P10-053	15.16	149.5	2011-12-25	13:50:00	bucket	0	28.1	34.687	22.13	0.32	±	0.18	1.68	±	0.09	JAMSTEC	LLRL/KU
	154	#0012	P10-053	15.17	149.5	2011-12-25	12:45:00	niskin	24	28.17	34.673	22.09	< 0.13			1.34	±	0.07	JAMSTEC	LLRL/KU
	155	#0011	P10-053	15.17	149.5	2011-12-25	12:45:00	niskin	49	28.14	34.672	22.1	< 0.13			1.21	±	0.06	JAMSTEC	LLRL/KU
	156	#0010	P10-053	15.17	149.5	2011-12-25	12:45:00	niskin	99	28.12	34.679	22.12	< 0.16			1.27	±	0.07	JAMSTEC	LLRL/KU
	157	#0009	P10-053	15.17	149.5	2011-12-25	12:45:00	niskin	150	23.64	35.252	23.94	< 0.16			1.48	±	0.08	JAMSTEC	LLRL/KU
	158	#0008	P10-053	15.17	149.5	2011-12-25	12:45:00	niskin	199	21.2	35.077	24.5	< 0.16			1.63	±	0.09	JAMSTEC	LLRL/KU
	159	#0007	P10-053	15.17	149.5	2011-12-25	12:45:00	niskin	328	11.45	34.321	26.17	< 0.16			1.57	±	0.08	JAMSTEC	LLRL/KU
	160	#0006	P10-053	15.17	149.5	2011-12-25	12:45:00	niskin	428	8.81	34.328	26.62	< 0.16			1.09	±	0.06	JAMSTEC	LLRL/KU
	161	#0005	P10-053	15.17	149.5	2011-12-25	12:45:00	niskin	627	6.17	34.395	27.05	< 0.15			0.39	±	0.03	JAMSTEC	LLRL/KU
	162	#0004	P10-053	15.17	149.5	2011-12-25	12:45:00	niskin	825	4.83	34.493	27.29	< 0.11			0.1	±	0.01	JAMSTEC	LLRL/KU
	163	#0014	P10-050	13.17	149.33	2011-12-26	13:03:00	bucket	0	28.5	34.268	21.68	0.43	±	0.06	1.71	±	0.09	JAMSTEC	LLRL/KU
	164	#0024	P10-047	11.15	149.33	2011-12-27	11:25:00	bucket	0	28.3	34.298	21.77	0.19	±	0.05	1.57	±	0.08	KANSO	LLRL/KU
	165	#0023	P10-047	11.17	149.33	2011-12-27	10:22:00	niskin	25	28.3	34.417	21.86	< 0.12			1.19	±	0.06	KANSO	LLRL/KU
	166	#0022	P10-047	11.17	149.33	2011-12-27	10:22:00	niskin	51	28.34	34.474	21.89	< 0.12			1.22	±	0.06	KANSO	LLRL/KU
	167	#0021	P10-047	11.17	149.33	2011-12-27	10:22:00	niskin	101	27.98	34.886	22.31	< 0.13			1.27	±	0.07	KANSO	LLRL/KU
	168	#0020	P10-047	11.17	149.33	2011-12-27	10:22:00	niskin	151	23.33	35.114	23.92	< 0.16			1.54	±	0.08	KANSO	LLRL/KU
	169	#0019	P10-047	11.17	149.33	2011-12-27	10:22:00	niskin	202	17.07	34.716	25.28	< 0.16			1.52	±	0.08	KANSO	LLRL/KU
	170	#0018	P10-047	11.17	149.33	2011-12-27	10:22:00	niskin	329	9.02	34.404	26.65	< 0.13			0.99	±	0.05	KANSO	LLRL/KU
	171	#0017	P10-047	11.17	149.33	2011-12-27	10:22:00	niskin	429	7.75	34.494	26.91	< 0.12			0.42	±	0.03	KANSO	LLRL/KU
	172	#0016	P10-047	11.17	149.33	2011-12-27	10:22:00	niskin	626	6.53	34.507	27.09	< 0.12			0.22	±	0.02	KANSO	LLRL/KU
	173	#0015	P10-047	11.17	149.33	2011-12-27	10:22:00	niskin	825	5.55	34.522	27.23	< 0.11			0.11	±	0.01	KANSO	LLRL/KU
	*Details are descibed in Methods.
	**134Cs and 137Cs activities (Bq m–3) are decay-corrected to the samplig date.
	***JAMSTEC: Japan Agency for Marine-Earth Science and Technology, JMSF: Japan Marine Science Foundation, LLRL/KU: Low Level Radioactivity Laboratory / Kanazawa University
	KANSO: General Environmental Technos Co., Ltd., NIRS: National Institute of Radiological Sciences
